# Supplementary material for: Nomogram Development and Feature Selection Strategy Comparison for Predicting Surgical Site Infection After Lower Extremity Fracture Surgery
Source: Medicina (Kaunas). 2025 Jul 30;61(8):1378. doi: 10.3390/medicina61081378 (PMC12387606; doi:10.3390/medicina61081378)
Supplement: Supplementary file 1 [file medicina-61-01378-s001.zip]

Archive with 1 entries (1 files):
- medicina-3730232-supplementary.pdf
